# Supplementary material for: l-Alanine Exporter AlaE Functions as One of the d-Alanine Exporters in Escherichia coli
Source: Int J Mol Sci. 2023 Jun 16;24(12):10242. doi: 10.3390/ijms241210242 (PMC10299036; doi:10.3390/ijms241210242)
Supplement: Supplementary file 1 [file ijms-24-10242-s001.zip › Table_S1.xlsx]

## Sheet: Sheet1
Table S1. Selected 392 ASKA clones for bioassay screening.
Protein	Putative TM number	note
YaaH (SatP)	6	acetate/succinate:H+ symporter
YaaJ	10	putative transporter
YaaU	12	putative transporter
YadS	7	PF03458 family protein
YadH	7	putative ABC transporter membrane subunit YadH
YagS (paoB)		aldehyde dehydrogenase, FAD-binding subunit
YagU	3	unknown
YagG	10	putative D-xylonate transporter
YaiP		putative glucosyltransferase
YahN	4	putative amino acid exporter
YbaL	13	putative transporter
YbaT	12	putative transporter
YbbY	13	putative purine transporter
YbbK (QmcA)	1	PHB domain-containing protein
YbaN	4	unknown
YbbD	1	unknown
YbcI	4	unknown
YbgH (dtpD)	14	dipeptide:H+ symporter
YbfA	1	unknown
YbhN	9	unknown
YbhG		unknown
YbgE		unknown
YbhI	11	putative tricarboxylate transporter
YbiP (OpgE)	4	phosphoethanolamine transferase
YbhS	6	ABC exporter membrane subunit
YbhM	7	unknown
YbiR	10	putative transporter
YcaD	12	putative transporter
YcaP	3	unknown
YbjJ	12	unknown
YbjL	10	putative transporter
YliE(PdeI)	2	putative c-di-GMP phosphodiesterase
YliF(DgcI)	1	putative diguanylate cyclase
YbjE(LysO)	8	L-lysine/thialysine exporter
YccF	3	unknown
YccA	7	modulator of FtsH protease
YccM	5	putative electron transport protein
YmcE	1	unknown
YceE (MdtG)	11	efflux pump MdtG
YceG(MltG)	1	endolytic murein transglycosylase
YfdV	10	putative transport protein
YfgM	1	ancillary SecYEG translocon subunit
YcdQ	5	poly-N-acetyl-D-glucosamine synthase subunit
YceJ	3	unknown
YdhK	10	putative transport protein
YoaD(PdeD)	2	putative c-di-GMP phosphodiesterase
YdbH(HcxA)		hydroxycarboxylate dehydrogenase A
YegE(DgcE)	10	putative diguanylate cyclase
YebT(LetB)	1	lipophilic envelope spanning tunnel
YcjF	3	unknown
YdeA	12	L-arabinose exporter
YdhC(PunC)	12	purine nucleoside transporter
YdfJ	12	putative transport protein
YnfM	11	putative transport protein
YdgR(DtpA)	14	dipeptide/tripeptide:H+ symporter
YdiM	11	putative transport protein
YdiN	12	putative transport protein
YdjN(TcyP)	9	cystine/sulfocysteine:cation symporter
YdgI	13	putative arginine:ornithine antiporter
YdhP	12	putative transport protein
YebS	6	unknown
YeeR	6	unknown
YdjE	12	putative transport protein
YeaI(CdgI)	8	putative c-di-GMP binding protein
YeeA	6	putative transport protein
YeaN(NimT)	12	2-nitroimidazole exporter
YoaE	8	unknown
YedY(MsrP)		protein-L-methionine sulfoxide reductase catalytic subunit
YciB	5	unknown
YcfJ	1	unknown
YdcD		unknown
YddG	10	amino acid exporter
YdeS		unknown
YdcU	8	putative ABC transporter membrane subunit
YdcV	6	putative ABC transporter membrane subunit
YcjO	7	putative ABC transporter membrane subunit
YdfQ		unknown
YcjP	8	putative ABC transporter membrane subunit
YeaS(LeuE)	6	leucine exporter
YebE	1	unknown
YdgL(RsxA)	6	SoxR [2Fe-2S] reducing system protein
YdhJ	1	unknown
YdjZ	5	unknown
YdhU	5	unknown
YnjF	5	unknown
YecS(tcyL)	3	cystine ABC transporter membrane subunit
YedZ(MsrQ)	6	membrane-bound flavocytochrome
YedI	6	unknown
YmfR	2	unknown
YciS(LapA)	2	lipopolysaccharide assembly protein A
YchQ	4	unknown
YobD	3	unknown
YdgC	3	unknown
YeaQ	2	unknown
YhjX	12	putative transport protein
YebO	1	unknown
YdgK	4	unknown
YnfA	4	putative transport protein
YeaL	4	unknown
YbbV		unknown
YgiZ	3	unknown
YceO	1	unknown
YfbK		unknown
YfbS	13	putative transport protein
YehY	10	glycine betaine ABC transporter membrane subunit
YqiK	1	unknown
YegT	11	putative transport protein
YeiB	9	unknown
YfaV	10	unknown
YfgA	1	cytoskeleton protein
YfeV(MurP)	10	anhydro-N-acetylmuramic acid transporter
YfcJ	12	Putative transporter protein
YfdH	2	bactoprenol glucosyl transferase
YfbL	1	putative peptidase
YfeO	11	Putative transporter protein
YgbN	12	Putative transporter protein
YqcE	12	Putative transporter protein
YqeG	10	Putative transporter protein
YgfO	12	xanthine:H+ symporter
YgjI	13	Putative transporter protein
YohM(RcnA)	6	Ni2+/Co2+ exporter
yohD	3	unknown
YfcA	6	Putative transporter protein
YpfJ	1	unknown
YgaZ	6	L-valine exporter
YgbJ		putative L-threonate dehydrogenase
YfhR	1	putative peptidase
YfiK(EamB)	6	cysteine/O-acetylserine exporter
YgdL(TcdA)	1	tRNA threonylcarbamoyladenosine dehydratase
YqaE	2	Unknown
YqfA(TrhA)	7	transmembrane homeostasis protein A
YghB	4	Unknown
YggA	6	L-arginine exporter
YgiH	5	putative glycerol-3-phosphate acyltransferase
YgjV	5	Unknown
EcfC	1	putative type II secretion system M-type protein
YfdG	4	unknown
YfbW(ArnE)	3	undecaprenyl-phosphate-α-L-Ara4N flippase
YfbV	2	unknown
YpfN	1	unknown
YqgD		unknown
AlaE	4	Alanine transporter
YgbE	3	unknown
YgaM	1	unknown
YgdD	3	unknown
YgfX	2	unknown
YhjG	4	undecaprenyl pyrophosphate phosphatase
YqjE	2	unknown
YjbH		putative lipoprotein
YqjK		unknown
YraM(LpoA)		outer membrane lipoprotein
YraQ	9	unknown
YijP(EptC)	5	phosphoethanolamine transferase
YidK	14	Putative transporter protein
YidE	11	Putative transporter protein
YtfN	1	unknown
YidC	6	membrane protein insertase
YicH	1	unknown
YjbB	8	putative inorganic phosphate export protein
YhjA(CcP)	1	cytochrome c peroxidase
YhbE	10	Putative transporter protein
YhjV	11	Putative transporter protein
DcuD	10	Putative transporter protein
YhjD	6	Putative transporter protein
YhiP(DtpB)	14	dipeptide/tripeptide:H+ symporter
YhjE	12	Putative transporter protein
YhiI	1	unknown
YiaH(WecH)	10	O-acetyltransferase
YicE(XanP)	12	xanthine:H+ symporter
YiaV	2	unknown
YieO(HsrA)	14	Putative transporter protein
YifK	12	Putative transporter protein
YibH	6	unknown
YihP	12	putative 2,3-dihydroxypropane-1-sulfonate exporter
yjdL		putative DNA-binding transcriptional regulator
YiiG		unknown
YjcC(PdeC)	2	c-di-GMP phosphodiesterase
YihN	11	Putative transporter protein
YjcD(GhxP)	13	guanine/hypoxanthine transporter
YjeH	11	branched chain amino acid exporter
YjhF	12	Putative transporter protein
YjgP(LptF)	6	lipopolysaccharide transport system protein
YjiN	3	unknown
YrbK(LptC)	1	lipopolysaccharide transport system protein
YhgN	6	Unknown
YhhN	6	Unknown
YhhQ	6	queuosine precursor transporter
YhiD	5	Unknown
HdeD	6	acid-resistance membrane protein
YicG	6	Unknown
YjdF		Unknown
YtjB	1	Unknown
YhdU	1	Unknown
YtjC		putative phosphatase
YhdT	2	unknown
YzgL		unknown
YhhM	1	unknown
YidH	3	unknown
YifL		unknown
YiaM	4	2,3-diketo-L-gulonate:Na+ symporter - membrane subunit
YiaW	2	unknown
YigF		unknown
YhhH	1	unknown
YibN	1	unknown
YjfL	4	unknown
YjeO	3	unknown
YiiR		unknown
YijD	4	unknown
YjcH	2	unknown
YjeT	2	unknown
YjhE	2	unknown
YjjB	4	putative succinate exporter
YjiG	4	unknown
YmfH	2	unknown
YfjV		putative arsenite transporter
YjdO(GhoT)	2	toxin of the GhoTS toxin-antitoxin system
YfgG	1	nickel/cobalt stress response protein
YbhT(AcrZ)		multidrug efflux pump accessory protein
YohO	1	unknown
YobH		unknown
YjjZ		unknown
YhhL	1	unknown
YmcD	1	unknown
AaeX	2	unknown
YjbO	2	unknown
YqjD	1	unknown
YaaY		unknown
YqjF	4	unknown
YiaB	4	unknown
YicN		unknown
YhcB(ZapG)	1	Z-ring associated protein G
YhfU		unknown
YbbJ	3	unknown
YodB	3	unknown
YbjG	4	undecaprenyl pyrophosphate phosphatase
YebN(MntP)	5	Mn2+ exporter
YkgB	3	unknown
YfhB(PgpC)	1	phosphatidylglycerophosphatase C
YiaF		unknown
YaeI		phosphodiesterase
YdjY		unknown
YabI	6	unknown
YegX		putative glycosyl hydrolase
YnfH	8	putative menaquinol dehydrogenase
YghU		disulfide reductase / organic hydroperoxide reductase
YjiH	4	unknown
YgaY	2	Putative transporter protein
YhdY	8	putative ABC transporter membrane subunit
YijE	10	cystine exporter
YjgQ(LptG)	6	lipopolysaccharide transport system protein
YbhR	6	ABC exporter membrane subunit
YneF(DgcF)	4	putative diguanylate cyclase
YneE	3	unknown
YjiK	1	unknown
YiaN	11	2,3-diketo-L-gulonate:Na+ symporter - membrane subunit
YgfQ(GhxQ)	13	guanine/hypoxanthine transporter
YhhJ	6	unknown
YebQ	14	Putative transporter protein
YihO	12	putative sulfoquinovose transporter
YeeF(PlaP)	12	putrescine:H+ symporter
YjgN	8	unknown
YjhB(NanX)	12	sialic acid transporter
YdjK	12	Putative transporter protein
YfhK(GlrK)	2	histidine kinase
YhdX	8	putative ABC transporter membrane subunit
YcdG(RutG)	12	pyrimidine:H+ symporter
YihF		unknown
YfjD	4	unknown
YcaM	12	Putative transporter protein
YhaO(CyuP)	11	cysteine detoxification protein
YicO(AdeQ)	13	adenine transporter
YajR	12	Putative transporter protein
YbjT	1	unknown
YjdB(EptA)	5	phosphoethanolamine transferase
YcaI	10	unknown
YeaV	10	Putative transporter protein
YjeM	12	Putative transporter protein
YpdA(PyrS)	6	sensor histidine kinase
YfeA(PdeA)	8	putative c-di-GMP phosphodiesterase
YgfU(UacT)	12	urate:H+ symporter
YiaB	4	unknown
YchM(DauA)	12	aerobic C4-dicarboxylate transporte
YegH	5	unknown
YcgG(PdeG)	2	putative c-di-GMP phosphodiesterase
YehU(BtsS)	6	high-affinity pyruvate receptor
YhdA(CsrD)	2	regulator of CsrB and CsrC decay
YhfK	9	Putative transporter protein
YeaJ(DgcJ)	2	diguanylate cyclase
YddA	6	unknown
YnjC	12	unknown
YhbX	4	unknown
YmgF	2	unknown
YeiU(LpxT)	6	lipid A-core phosphotransferase
YfhM		α2-macroglobulin
YqaA	3	unknown
YohJ	4	putative 3-hydroxypropanoate exporter
YiaA	4	unknown
YehW	6	glycine betaine ABC transporter membrane subunit
YdeE	12	dipeptide exporter
YejM(LapC)	5	lipopolysaccharide signal transducer
YcjJ(PuuP)	12	putrescine:H+ symporter
YnbB	8	putative CDP-diglyceride synthase
YnbD	7	unknown
YciC	6	unknown
YedA	10	Putative transporter protein
YchE	6	unknown
YigG	4	unknown
YigM(BioP)	10	biotin transporter
YbfB	3	unknown
YchH		unknown
YedE	8	putative selenium transporter
YicL	9	Putative transporter protein
YidG	3	unknown
YidI	3	unknown
YieG(AdeP)	13	adenine:H+ symporter
YieI	4	unknown
YibI		unknown
YeeE(TsuA)	8	thiosulfate transporter
YjcB		unknown
YohC	5	unknown
YohK	6	putative 3-hydroxypropanoate exporter
YhhT	8	Putative transporter protein
YfeH		putative solute:Na+ symporter
YfdC	6	unknown
YgeD(LplT)	11	lysophospholipid transporter
YtfF	10	Amino acid transporter
YtfL(PaeA)	5	putative cadaverine/putrescine exporter
YjiJ	12	Putative transporter protein
YjiY(BtsT)	18	pyruvate:H+ symporter
YjjP	5	putative succinate exporter
YfcC	13	Putative transporter protein
YhaH	3	unknown
YhaI	3	unknown
YbjC		unknown
YhfT	11	unknown
YrfF	5	unknown
YhgE	11	Putative transporter protein
YgaH		L-valine exporter
YciQ		unknown
YggT	5	unknown
YqgA	7	unknown
YghQ	6	Putative transporter protein
YgdQ	7	unknown
YfjW	6	unknown
YbbM(FetB)	7	putative iron ABC exporter membrane subunit
YbbP	10	putative iron ABC exporter membrane subunit
YgaP	2	thiosulfate sulfurtransferase
YafU	2	unknown
YcfT	8	unknown
YcfZ	4	unknown
YmfA	2	unknown
YmfE	4	unknown
YphA	4	unknown
YkgH	2	unknown
YahC	5	unknown
YbdJ	2	unknown
YbhL	7	unknown
YbhQ	4	unknown
YbjM	4	unknown
YbjO	3	unknown
YccS	11	Putative transporter protein
YnbA	5	unknown
YdcX(OrtT)	2	orphan toxin
YcdP(PgaD)	2	poly-N-acetyl-D-glucosamine synthase subunit
YcdU	8	unknown
YcdZ	6	unknown
YdgG(TqsA)	9	autoinducer 2 exporter
YdhI	2	unknown
YdiK	9	Putative transporter protein
YniB	3	unknown
YdjM	4	unknown
YdjX	5	unknown
YnjI	3	unknown
YebZ	8	unknown
YecN	1	unknown
YedR(drpB)	2	cell division protein
YeiS	1	unknown
YfbJ(ArnF)	4	undecaprenyl-phosphate-α-L-Ara4N flippase
YfdI	10	unknown
YfdY	3	unknown
YfeZ	4	unknown
EutH	11	putative ethanolamine permease
YfgF(PdeF)	9	cyclic di-GMP phosphodiesterase
YfgO	7	Putative transporter protein
YpjD	8	unknown
YqiJ	3	unknown
YlaC	2	unknown
YaiY	2	unknown
YaiZ	2	unknown
YnaJ	2	unknown
YmgE	3	unknown
YpjK		unknown
